# Supplementary material for: Slt2 Is Required to Activate ER-Stress-Protective Mechanisms through TORC1 Inhibition and Hexosamine Pathway Activation
Source: J Fungi (Basel). 2022 Jan 18;8(2):92. doi: 10.3390/jof8020092 (PMC8877190; doi:10.3390/jof8020092)
Supplement: Supplementary file 1 [file jof-08-00092-s001.zip]

Archive with 1 entries (1 files):
- jof-1531616-supplementary.pdf
